# Supplementary material for: Loss of PKGIβ/IRAG1 Signaling Causes Anemia-Associated Splenomegaly
Source: Int J Mol Sci. 2021 May 21;22(11):5458. doi: 10.3390/ijms22115458 (PMC8196906; doi:10.3390/ijms22115458)
Supplement: Supplementary file 1 [file ijms-22-05458-s001.zip]

Archive with 1 entries (1 files):
- ijms-1237540-supplementary.pdf
